# Supplementary material for: Quantifying Influencing Factors of Dioxin Removal in Fly Ash Pyrolysis Through Meta-Analysis and Structural Equation Modeling
Source: Toxics. 2025 Dec 12;13(12):1072. doi: 10.3390/toxics13121072 (PMC12737346; doi:10.3390/toxics13121072)
Supplement: Supplementary file 1 [file toxics-13-01072-s001.zip]

Archive with 1 entries (1 files):
- toxics-4016893-supplementary.pdf
